# Supplementary material for: Computation of condition-dependent proteome allocation reveals variability in the macro and micro nutrient requirements for growth
Source: PLoS Comput Biol. 2021 Jun 23;17(6):e1007817. doi: 10.1371/journal.pcbi.1007817 (PMC8259983; doi:10.1371/journal.pcbi.1007817)
Supplement: S1 Table — (XLSX) [file pcbi.1007817.s002.xlsx]

## Sheet: Sheet1
	Carbon aerobic	Carbon anaerobic	Nitrogen anaerobic	Sulfur anaerobic	Nitrogen aerobic	Phosphorus anaerobic	Phosphorus aerobic	Sulfur aerobic
LalaDgluMdap	1.21765	0.210349	1.22543		1.51976
rfamp	0	0	0		0
acmum	1.60913	1.13304	1.31018		1.61422
nmn	0	0	0		0	0	0
rmn	1.27777	0.616544
4hoxpacd	0	0
dmso	0	0		0				0
tcynt	0	0	0	0	0			0
galct__D	1.18752	0.877128
phe__L	0	0	0		0
dopa	0	0	0		1.66819
4abut	1.52428	0	1.14802		1.65962
dms	0	0		0				0
n2o			0		0
23cgmp	1.58255	1.04945	1.34015		1.74554	1.43128	1.83684
tartr__D	1.24113	0.507301
chtbs	1.67813	1.24052	1.35005		1.68812
leu__L	0	0	0		0
nh4			1.3522		1.7469
manglyc	1.57065	1.06399
hacolipa	0	0	0		0	0	0
gthrd	1.58372	0.563794	1.35264	1.40272	1.73138			1.79398
xtsn	1.75906	1.30425	0		1.73453
thm	0	0	0	0	0			0
g3pc	1.73967	1.15188	0		0	1.35524	1.76089
udpglcur	1.4314	0.942347	0		1.54403	1.38	1.76113
glyclt	0.550392	0
thrp	1.33351	0.71706	1.27077		1.60772	1.38965	1.77462
damp	1.43527	0.942875	1.28517		1.66959	1.41059	1.81089
amp	1.66817	1.2092	1.41959		1.79675	1.4284	1.83583
acgam1p	1.66157	1.20556	1.34031		1.67331	1.3579	1.74802
cys__D	1.15956	0	1.28302	1.35926	0			1.75838
octa	0.64805	0
hxan	0.51556	0	0		1.68864
5dglcn	1.71432	1.29712
tym	0	0	0		1.66819
arab__L	1.37951	0.677749
glyald	1.53602	1.1529
co2	0	0
orn	1.3471	0.476861	1.1728		1.63512
ile__L	0	0	0		0
acnam	1.60433	1.12635	1.29558		1.58537
acolipa	0	0	0		0	0	0
r5p	1.50114	0.605393				1.35055	1.74397
glc__D	1.7469	1.3522
cm	0	0	0		0
dcyt	1.44733	1.0227	1.28682		1.62426
gsn	1.68668	1.18182	1.39198		1.7637
fecrm	0	0	0		0
agm	1.29632	0	1.13429		1.59607
uacgam	1.58119	1.08311	1.25455		1.60621	1.3856	1.76667
3amp	1.64907	1.18181	1.40946		1.78129	1.42709	1.83352
g3ps	1.75078	1.37586	1.41976		1.75202	1.41988	1.77319
feoxam__un	0	0	0		0
pydam	0	0	0		0
gal1p	1.64899	1.05462				0	1.73877
eca4colipa	0	0	0		0	0	0
udpgal	1.57286	1.00651	0		1.54403	1.3791	1.75959
gam6p	1.78759	1.45918	1.45918		1.78759	1.45918	1.78759
colipap	0	0	0		0	0	0
ala__D	1.25416	0.214394	1.28771		1.61953
met__L	0	0	0	0	0			0
xyl__D	1.46462	0.767845
lipa_cold	0	0	0		0	0	0
23ccmp	1.56925	1.14061	1.34639		1.67183	1.39513	1.77462
23cump	1.57775	1.12674	0		1.61124	0	1.76725
maltttr	1.66344	1.16237
ddca	0.646108	0
ura	0	0	0		1.64734
lipa	0	0	0		0	0	0
man6p	1.74012	1.39064				1.39064	1.74873
malthx	1.67304	1.23815
feoxam	0	0	0		0
pydxn	0	0	0		0
sbt__D	1.6931	0.926781
gbbtn	0	0	0		0
fe3hox__un	0	0	0		0
arbt	0	0
acgam	1.69008	1.26614	1.35739		1.69892
hdcea	0.692525	0
gln__L	1.5397	0.489961	1.36418		1.77013
23dappa	1.32538	0.810838	1.34904		1.72261
pnto__R	0	0	0		0
dtmp	1.33936	0.754739	0		0	1.35224	1.74549
metsox__S__L	0	0	0	0	0			0
colipa	0	0	0		0	0	0
thym	0	0	0		0
arbtn__fe3	0	0	0		0
pacald	0.992321	0
chol	0	0	0		0
novbcn	0	0	0		0
g3pe	1.75926	1.2318	1.36842		1.77521	1.36842	0
ttrcyc	0	0	0		0
g6p	1.80864	1.52804				1.52804	1.80864
tmao	0	0	0		0
so2				0				0
cmp	1.64301	1.24827	0		1.72273	1.40105	1.78347
15dap	0	0	0		0
LalaDgluMdapDala	1.24531	0.280501	1.30626		0
spmd	0	0	0		0
btn	0	0	0	0	0			0
dgmp	1.19201	0.650318	1.11823		1.63635	1.41125	1.80607
quin	0	0
malttr	1.64624	1.12671
acgal1p	0	0	0		0	1.35032	1.74356
enlipa	0	0	0		0	0	0
ptrc	1.35375	0	1.15171		1.62981
g3pi	1.73967	1.15188				1.35524	1.76089
fecrm__un	0	0	0		0
26dap__M	0	0	0		0
gly	1.06556	0.144219	1.26351		1.60121
trp__L	1.4198	1.0749	1.37086		1.71497
gmp	1.65404	1.13754	1.37617		1.7594	1.43638	1.84578
uri	1.67931	1.2848	0		1.65247
glyc2p	1.58309	0.530264				1.35055	1.74397
pqq	0	0	0		0
maltpt	1.6693	1.20948
cgly	1.05723	0.178473	1.26345	1.37538	1.57652			1.76419
minohp	0	0				1.35196	1.74647
fe3hox	0	0	0		0
pheme	0	0	0		0
din	1.44632	0.904514	0		1.62989
indole	0	0	0		0
3cmp	1.61742	1.21013	1.37447		1.70142	1.39882	1.78049
udpacgal	1.4314	0.935043	0		1.54403	1.38056	1.76208
12ppd__R	0	0
acmana	1.6577	1.20077	1.33795		1.66947
ala__B	0	0	0		0
met__D	0	0	0	0	0			0
orot	0	0	0		1.52643
peamn	0.975722	0	0		1.66819
thymd	1.36581	0.781255	0		0
skm	0	0
asp__L	1.56826	0.747933	1.42929		1.76469
sulfac	0	0		0				1.75052
pser__L	1.35789	0.836357	1.35386		1.70422	1.37422	1.75722
dgsn	1.20696	0.666023	1.12932		1.64041
thr__L	1.37809	0.810641	1.28375		1.62754
dump	1.42708	0.965162	0		1.54711	1.37462	1.75432
ala__L	1.39879	0.27882	1.33564		1.69281
gdp	0	0	0		0	0	0
cpgn__un	0	0	0		0
cytd	1.67341	1.29735	1.40603		1.74744
kdo2lipid4	0	0	0		0	0	0
acald	1.42041	0.969799
ser__L	1.43727	0.927436	1.36902		1.72722
34dhpac	0	0
tyrp	0	0	0		0	1.35777	1.7495
2ddglcn	1.63285	1.17087
csn	0	0	1.36938		1.72347
taur	0	0	0	0	0			1.74744
halipa	0	0	0		0	0	0
cbi	0	0	0		0
ethso3	0.0148093	0		0				1.75102
gua	0.509348	0	1.41616		1.79257
metsox__R__L	0	0	0	0	0			0
acgal	0	0	0		0
mso3	0	0		0				1.75021
arg__L	1.32078	0.590191	1.29123		1.70008
ump	1.64661	1.23008	0		1.64014	1.39167	1.7751
udpg	1.59388	1.07328	0		1.54403	1.38048	1.76195
imp	1.63593	1.10726	0		0	1.42028	1.82532
fru	1.73858	1.35181
3hpppn	1.33542	0
urea	0	0	0		0
cys__L	1.06331	0	1.23964	1.36409	1.55844			1.76306
dcmp	1.41895	0.986711	1.27114		1.61633	1.37527	1.75372
adocbl	0	0	0		0	0	0
psclys	1.6105	0.872051	0		0
inost	0	0
glyc3p	1.85517	1.30949				1.40863	1.85814
frulys	1.66888	0.96313	0		0
o16a4colipa	0	0	0		0	0	0
glcn	1.75719	1.3669
23camp	1.59721	1.11023	1.38148		1.73884	1.4234	1.82706
fe3dhbzs	0	0	0		0
crn__D	0	0	0		0
cpgn	0	0	0		0
duri	1.45656	1.00319	0		1.55876
glyc	1.61881	0.565593
5mtr	0	0		0				0
ade	0.480551	0	1.36475		1.74678
acser	0	0	0		0
galctn__D	1.52184	0.976016
dca	0.647064	0
xan	0.519766	0	0		1.72515
gam	1.71947	1.27009	1.34567		1.72663
LalaLglu	1.60432	0.861263	1.37716		1.75619
ins	1.67141	1.15911	0		1.6816
isetac	0	0		0				1.48809
h2s				0				0
arbtn	0	0	0		0
ttdcea	0.701829	0
crn	0	0	0		0
f6p	1.80936	1.53298				1.53298	1.80936
LalaDglu	1.52664	0.657381	1.351		1.71902
14glucan	1.66237	1.21734
12ppd__S	1.28025	0
alltn	0.887094	0.685365	1.36281		1.73071
alaala	1.26958	0.497542	1.30651		1.62025
cbl1	0	0	0		0	0	0
cyan	0	0	0		0
ocdca	0.647845	0
gthox	0	0	0	0	0			0
3gmp	1.63478	1.11327	1.36662		1.75576	1.43505	1.84343
cynt	0	0	1.32797		1.67116
cit	1.51509	1.1786
so3				0				0
xmp	1.72091	1.24078	0		1.72841	1.41626	1.82012
lac__L	1.36779	0
butso3	0.255656	0		0				1.74941
feenter	0	0	0		0
galctn__L	1.29299	0.687428
man	1.67465	1.20377
gal	1.72524	1.21504
tsul				0				0
3ump	1.62806	1.20141	0		1.6325	1.3902	1.77304
doxrbcn	0	0	0		0
pppn	1.29333	0
no3			1.34714		1.48371
tre	1.73117	1.32293
progly	0.840694	0	1.19727		1.49871
ppa	0.948167	0
pyr	1.51089	1.07575
glcur1p	1.23882	0.826773				1.34928	1.74173
glcur	1.26601	0.869058
so4				1.3522				1.7469
ocdcea	0.692254	0
for	0.196277	0
gtp	0	0	0		0	1.3475	1.73862
adn	1.70193	1.27135	1.43744		1.82316
his__L	0	0	0		0
lyx__L	1.35261	0.652028
mal__L	1.58936	0.511361
fruur	1.37718	1.01077
dha	1.68272	1.22427
mincyc	0	0	0		0
glu__L	1.6464	0.903733	1.36458		1.77752
g1p	1.69412	1.23018				1.35018	1.74331
tma	0	0	0		0
3hpp	0	0
hxa	0.691877	0
fum	1.58513	0.588375
pydx	0	0	0		0
tyr__L	0	0	0		0
anhgm	1.53981	0.963211	1.25161		1.54144
akg	1.62232	0.631301
g3pg	1.7444	1.15329				1.35524	1.76089
fald	0.419338	0
hdca	0.642787	0
melib	1.72781	1.2696
ser__D	1.33089	0.824498	1.34153		1.68321
fusa	0	0
all__D	1.50956	0.673409
fuc__L	1.28336	0.62794
asn__L	1.47836	0.652747	1.41953		1.78015
etha	1.33597	0.468368	1.33072		1.74597
mmet	0	0	0	0	0			0
acac	1.09574	0.632896
enter	0	0	0		0
pro__L	0.15132	0	0.206839		0.22004
meoh	0	0
ppt						1.34925	1.74168
fe3dcit	1.42114	0.851924
glcr	1.25052	1.04351
nac	0	0	0		0
no2			1.55828		1.6843
ac	1.09714	0
sucr	1.72632	1.31135
no			0		1.36418
mnl	1.66117	0.880467
idon__L	1.70626	0.897987
xylu__L	1.44929	0.749507
ascb__L	1.41899	0.796117
ttdca	0.64501	0
val__L	0	0	0		0
lcts	1.69891	1.20198
etoh	1.34504	0
malt	1.61217	1.06171
pi						1.3522	1.7469
tartr__L	1.37341	0.949163
galt	1.54449	0.738545
glyb	0	0	0		0
succ	1.53558	0
rib__D	1.52942	0.634336
dad__2	1.46516	0.979015	1.3004		1.67406
ppal	0.960509	0
dimp	1.41754	0.871318	0		1.62448	1.40918	1.80995
but	0.722598	0
lys__L	0	0	0		0
lipoate	0	0		0				0
gal__bD	1.66405	1.08438
hom__L	0	0	0		0
3hcinnm	1.33546	0
galur	1.21699	0.794936
glyc__R	1.28924	0.760243
mal__D	1.30646	0.246323
lac__D	1.41887	0.302046
