# Supplementary material for: Computation of condition-dependent proteome allocation reveals variability in the macro and micro nutrient requirements for growth
Source: PLoS Comput Biol. 2021 Jun 23;17(6):e1007817. doi: 10.1371/journal.pcbi.1007817 (PMC8259983; doi:10.1371/journal.pcbi.1007817)
Supplement: S2 Table — The growth conditions represented in each cluster along with the average biomass composition (in mmol / gprotein). (XLSX) [file pcbi.1007817.s003.xlsx]

## Sheet: Sheet1
	ala__L	arg__L	asn__L	asp__L	cys__L	glu__L	gln__L	gly	his__L	ile__L	leu__L	lys__L	met__L	phe__L	pro__L	ser__L	thr__L	trp__L	tyr__L	val__L	coa	thf	nadp	nad	ribflv	q8	thmpp	btn	pheme	4fe4s	2fe2s	pydx5p	hemeO	Conditions in cluster
Cluster 1	0.956578	0.48782	0.365367	0.506984	0.158264	0.546939	0.336528	0.737058	0.193463	0.540613	0.803452	0.560433	0.288048	0.348209	0.334266	0.469025	0.483274	0.107615	0.240603	0.726067	0.00570148	0.000327178	0.00343986	0.0100423	0.000856371	0.0126776	3.81863e-05	1.93881e-06	0.000776671	0.000200458	6.70185e-05	0.000302242	0.000776671	N_agm_e, C_thr__L_e, C_ala__L_e, C_acald_e, C_gthrd_e, C_LalaDglu_e, C_pppn_e, C_gln__L_e, C_ppa_e, C_thrp_e, C_mal__L_e, C_glu__L_e, C_fum_e, C_fe3dcit_e, C_akg_e, C_rmn_e, C_etoh_e, C_cys__L_e, C_lac__L_e, C_etha_e, C_cit_e, N_4abut_e, C_ppal_e, C_fuc__L_e, C_lac__D_e, N_ptrc_e, C_LalaLglu_e, C_mal__D_e, C_12ppd__S_e
Cluster 2	0.962847	0.505314	0.367172	0.521632	0.153035	0.557995	0.334858	0.733007	0.191453	0.534747	0.78716	0.587206	0.283721	0.333069	0.321299	0.464843	0.484607	0.0965191	0.236675	0.734741	0.00286537	0.000294267	0.00454517	0.00928973	0.00076465	0.00842847	4.87557e-05	2.32805e-06	0.000516366	8.49545e-05	3.29834e-05	0.00026085	0.000516366	C_xtsn_e, C_g3pc_e, C_arab__L_e, C_gsn_e, C_3amp_e, C_udpgal_e, C_xyl__D_e, C_23cump_e, C_amp_e, C_udpacgal_e, C_gmp_e, S_isetac_e, P_f6p_e, C_g3pi_e, C_23camp_e, C_3ump_e, C_cmp_e, C_23cgmp_e, C_ins_e, C_g6p_e, C_cytd_e, C_g3pg_e, P_g6p_e, P_glyc3p_e, C_ump_e, C_uri_e, C_glyc3p_e, C_imp_e, C_g3ps_e, C_manglyc_e, C_adn_e, C_udpg_e, C_ascb__L_e, C_23ccmp_e, C_udpglcur_e, C_uacgam_e, C_3gmp_e, C_3c…
Cluster 3	0.961885	0.504366	0.365813	0.512829	0.153288	0.560521	0.332252	0.732755	0.19198	0.540174	0.793064	0.588171	0.283035	0.334748	0.323798	0.462844	0.483321	0.0980172	0.232292	0.73692	0.00439377	0.000342467	0.00412385	0.0110481	0.000816598	0.0101639	4.26202e-05	2.45367e-06	0.000622691	0.000103702	3.90375e-05	0.000295537	0.000622691	C_acmum_e, N_chtbs_e, N_nh4_e, N_amp_e, P_acgam1p_e, P_23cgmp_e, N_hxan_e, N_g3ps_e, P_23ccmp_e, P_man6p_e, C_malthx_e, C_acgam_e, N_gln__L_e, P_gam6p_e, C_malttr_e, N_gmp_e, N_acmana_e, P_g3pi_e, N_g3pe_e, P_udpacgal_e, C_2ddglcn_e, N_din_e, S_ethso3_e, P_glyc2p_e, P_ump_e, P_r5p_e, P_tyrp_e, N_cytd_e, N_tym_e, N_csn_e, P_thrp_e, P_gmp_e, N_LalaLglu_e, C_acgam1p_e, N_arg__L_e, N_ade_e, S_gthrd_e…
Cluster 4	0.959863	0.497875	0.360956	0.50853	0.174431	0.556663	0.346471	0.739777	0.190973	0.5324	0.825831	0.545432	0.276944	0.334505	0.353535	0.464134	0.47996	0.104222	0.231257	0.725452	0.00553504	0.000231635	0.0037801	0.00981629	0.000704566	0.00952093	2.58427e-05	1.60795e-06	0.000583269	0.000204502	6.15682e-05	0.000178918	0.000583269	C_LalaDgluMdap_e, C_galct__D_e, C_LalaDgluMdapDala_e, C_glcur_e, C_alaala_e, C_pacald_e, C_glcur1p_e, C_ala__D_e, C_glcr_e, C_3hpppn_e, C_galur_e, C_peamn_e, C_galctn__L_e
Cluster 5	1.02029	0.495997	0.346558	0.569407	0.1827	0.555573	0.28323	0.749062	0.192192	0.558094	0.778933	0.597465	0.285077	0.345039	0.310656	0.454895	0.506884	0.0824194	0.227949	0.706626	0.00441652	0.000198383	0.00333933	0.00761049	0.000613936	0.00705367	2.43857e-05	1.88936e-06	0.000432128	7.7643e-05	3.06195e-05	0.000201262	0.000432128	C_dgmp_e, C_dgsn_e, C_dcyt_e, C_din_e, C_thymd_e, C_duri_e, C_dcmp_e, C_dtmp_e, C_dimp_e, C_damp_e, C_dad__2_e, C_dump_e
Cluster 6	0.973495	0.503663	0.366976	0.522503	0.159593	0.557454	0.33424	0.73168	0.184943	0.528047	0.785738	0.581502	0.277311	0.339019	0.327751	0.471053	0.499358	0.0973839	0.236369	0.723661	0.00507235	0.000343738	0.00495765	0.0112954	0.001142	0.00770657	4.38888e-05	2.20648e-06	0.000472135	8.92118e-05	2.99045e-05	0.000241609	0.000472135	N_udpglcur_e, N_uacgam_e, N_dcyt_e, N_orot_e, N_dcmp_e, N_dump_e, N_duri_e, N_udpacgal_e, N_3ump_e, C_fruur_e, C_trp__L_e, N_udpgal_e, N_23cump_e, N_uri_e, N_ump_e, N_udpg_e, N_ura_e, N_23ccmp_e
